# Supplementary material for: Pro- and Antioxidant Effect of Food Items and Matrices during Simulated In Vitro Digestion
Source: Foods. 2023 Apr 20;12(8):1719. doi: 10.3390/foods12081719 (PMC10137800; doi:10.3390/foods12081719)
Supplement: Supplementary file 1 [file foods-12-01719-s001.zip]

Archive with 1 entries (1 files):
- foods-2289189-supplementary.pdf
